# Supplementary material for: Optimization of Prime Editing in Rice, Peanut, Chickpea, and Cowpea Protoplasts by Restoration of GFP Activity
Source: Int J Mol Sci. 2022 Aug 29;23(17):9809. doi: 10.3390/ijms23179809 (PMC9456013; doi:10.3390/ijms23179809)
Supplement: Supplementary file 1 [file ijms-23-09809-s001.zip]

Archive with 1 entries (1 files):
- ijms-1821149-supplementary.pdf
